# Supplementary material for: 3-[(4-Oxo-4H-thio­chromen-3-yl)meth­yl]-4H-thio­chromen-4-one
Source: Acta Crystallogr Sect E Struct Rep Online. 2013 Feb 9;69(Pt 3):o358. doi: 10.1107/S1600536813001906 (PMC3588462; doi:10.1107/S1600536813001906)
Supplement: Supplementary file 2 [file e-69-0o358-Isup2.hkl]

# 
# h,k,l, Fc-squared, Fo-squared, sigma(Fo-squared) and status flag 
# 
data_I
_shelx_title ' new in C2/c' 
_shelx_refln_list_code          4 
_shelx_F_calc_maximum      208.67 
_exptl_crystal_F_000       696.00 
_reflns_d_resolution_high  0.7501 
 
loop_ 
 _symmetry_equiv_pos_as_xyz 
 'x, y, z' 
 '-x, y, -z+1/2' 
 'x+1/2, y+1/2, z' 
 '-x+1/2, y+1/2, -z+1/2' 
 '-x, -y, -z' 
 'x, -y, z-1/2' 
 '-x+1/2, -y+1/2, -z' 
 'x+1/2, -y+1/2, z-1/2' 
 
_cell_length_a    11.9480 
_cell_length_b    11.8649 
_cell_length_c    11.1416 
_cell_angle_alpha  90.000 
_cell_angle_beta  108.918 
_cell_angle_gamma  90.000 
 
_shelx_F_squared_multiplier     1.000 
 
loop_ 
 _refln_index_h 
 _refln_index_k 
 _refln_index_l 
 _refln_F_squared_calc 
 _refln_F_squared_meas 
 _refln_F_squared_sigma 
 _refln_observed_status 
   2   0   0      196.45      171.50      3.13 o 
   4   0   0     6956.95     7305.48     91.48 o 
   6   0   0    11265.59    12839.41    189.70 o 
   8   0   0      574.64      531.02      9.62 o 
  10   0   0       50.71       47.69      2.95 o 
   1   1   0     3289.28     3454.42     39.80 o 
   3   1   0     2718.30     2720.86     34.42 o 
   5   1   0     1633.78     1596.27     14.50 o 
   7   1   0      547.25      522.01      6.48 o 
   9   1   0      120.14      113.61      2.86 o 
  11   1   0       10.84       13.76      4.16 o 
   0   2   0    13313.37    12922.71    173.18 o 
   2   2   0     5443.62     5402.92     53.82 o 
   4   2   0     8461.36     9253.15     91.64 o 
   6   2   0        2.54        0.19      0.71 o 
   8   2   0      140.82      157.21      3.22 o 
  10   2   0      363.00      295.56      5.14 o 
   1   3   0    13478.80    13198.92    113.35 o 
   3   3   0      918.59      873.94      7.35 o 
   5   3   0     4284.35     4632.05     40.13 o 
   7   3   0      239.43      226.03      3.14 o 
   9   3   0      776.55      697.07      7.93 o 
  11   3   0      100.35       74.08      4.37 o 
   0   4   0      150.10      113.72      2.84 o 
   2   4   0     3829.72     3694.46     29.94 o 
   4   4   0       24.25       50.07      1.70 o 
   6   4   0     2591.71     2596.02     25.50 o 
   8   4   0      859.08      809.96      8.22 o 
  10   4   0      853.39      756.95     16.18 o 
  12   4   0      116.81      145.71     11.26 o 
   1   5   0       77.79       77.40      1.81 o 
   3   5   0      449.26      459.74      5.33 o 
   5   5   0       12.61        8.93      1.71 o 
   7   5   0       78.52       69.57      2.18 o 
   9   5   0      562.84      524.57      8.83 o 
  11   5   0       20.16       26.14      8.01 o 
   0   6   0       11.24       17.63      1.56 o 
   2   6   0      681.34      644.42      6.50 o 
   4   6   0     1262.91     1326.58     15.29 o 
   6   6   0      936.53      895.50      9.58 o 
   8   6   0        7.19        2.23      1.07 o 
  10   6   0      830.46      827.23     33.82 o 
   1   7   0      934.81      909.40     11.01 o 
   3   7   0     2485.13     2515.49     22.64 o 
   5   7   0      175.87      175.34      3.35 o 
   7   7   0      671.93      645.60      7.92 o 
   9   7   0     1428.33     1438.27     43.99 o 
   0   8   0     2533.77     2573.92     44.50 o 
   2   8   0       98.94       99.21      2.66 o 
   4   8   0      741.72      771.15     10.50 o 
   6   8   0       51.76       48.51      2.53 o 
   8   8   0       27.13       20.60      4.43 o 
  10   8   0        2.30       10.42      4.46 o 
   1   9   0      138.65      153.01      5.25 o 
   3   9   0       22.56       25.67      1.41 o 
   5   9   0      443.50      467.45      9.67 o 
   7   9   0      157.61      139.92      5.18 o 
   9   9   0        1.42        0.19      3.97 o 
  11   9   0      258.62      252.17     13.54 o 
   0  10   0     2398.25     2256.94     55.59 o 
   2  10   0      203.59      199.12      6.16 o 
   4  10   0      963.52      938.21     17.25 o 
   6  10   0      220.39      215.57      6.60 o 
   8  10   0        5.40       -3.01      3.62 o 
  10  10   0       88.34       68.18      7.71 o 
   1  11   0      877.42      862.08     23.30 o 
   3  11   0      278.88      284.95      5.02 o 
   5  11   0      533.82      513.37     11.18 o 
   7  11   0       51.23       53.53      6.87 o 
   9  11   0       63.07       60.21      7.75 o 
   0  12   0      103.94      106.23     12.48 o 
   2  12   0       63.61       61.13      3.16 o 
   4  12   0      138.03      149.39      8.44 o 
   6  12   0      152.15      140.75     10.42 o 
   8  12   0       16.16       21.52      6.10 o 
   1  13   0      171.71      159.65      6.12 o 
   3  13   0      121.32      130.06      5.90 o 
   5  13   0      389.30      384.60     17.59 o 
   7  13   0        8.76       10.23      5.38 o 
   0  14   0       69.47       73.37      6.07 o 
   2  14   0       20.67       27.62      4.94 o 
   4  14   0       17.81       24.84      6.26 o 
   6  14   0       29.88       32.47      6.87 o 
   1  15   0        0.60       -1.91      6.10 o 
   3  15   0       23.60       44.11      7.71 o 
 -11   1   1       17.28        5.16      2.35 o 
  -9   1   1      908.38      933.73     10.02 o 
  -7   1   1      289.57      360.43      7.24 o 
  -5   1   1    12113.85    13082.92    116.71 o 
  -3   1   1        0.12       -0.39      0.42 o 
  -1   1   1     1067.58      978.09     27.13 o 
   1   1   1    10046.62     9444.89     84.27 o 
   3   1   1     1615.73     1527.12     11.50 o 
   5   1   1     2240.68     2197.20     17.18 o 
   7   1   1     2141.47     2070.99     20.43 o 
   9   1   1      760.29      747.47      8.76 o 
 -12   2   1      406.35      393.58     15.09 o 
 -10   2   1      138.45      173.93      3.61 o 
  -8   2   1      221.68      230.88      4.45 o 
  -6   2   1      475.01      556.50      6.57 o 
  -4   2   1        3.64        9.32      0.73 o 
  -2   2   1     7857.60     8170.84     80.02 o 
   0   2   1       87.07      100.87      2.58 o 
   2   2   1     8979.62     8667.85     63.02 o 
   4   2   1     8844.67     9198.48     69.01 o 
   6   2   1     2130.08     2048.84     18.46 o 
   8   2   1     3318.07     3339.18     33.74 o 
  10   2   1     1116.07     1177.23     37.20 o 
 -11   3   1       88.78      102.95      5.30 o 
  -9   3   1       34.85       25.29      1.93 o 
  -7   3   1        0.64        8.51      1.06 o 
  -5   3   1      150.51      116.84      2.00 o 
  -3   3   1      480.95      572.24      5.41 o 
  -1   3   1    43541.22    37170.40    389.98 o 
   1   3   1       34.78       44.69      1.34 o 
   3   3   1      649.35      680.27      6.31 o 
   5   3   1     5016.89     5742.61     43.59 o 
   7   3   1      350.96      317.11      4.19 o 
   9   3   1       14.65       12.46      2.18 o 
  11   3   1       40.08       34.11      6.26 o 
 -12   4   1      104.68      100.15      5.57 o 
 -10   4   1        1.15       -1.27      1.27 o 
  -8   4   1        7.58        9.01      1.20 o 
  -6   4   1      474.78      499.09      5.83 o 
  -4   4   1      110.29      116.83      1.90 o 
  -2   4   1     5224.69     5616.32     56.33 o 
   0   4   1      698.82      765.83      8.67 o 
   2   4   1     3506.29     3612.94     33.36 o 
   4   4   1     1768.78     1992.49     17.00 o 
   6   4   1      640.60      628.65      6.26 o 
   8   4   1     1955.96     2066.20     17.95 o 
  10   4   1      237.75      254.23     13.05 o 
 -11   5   1      762.85      779.28     17.36 o 
  -9   5   1      529.68      537.96      6.95 o 
  -7   5   1      530.56      532.95      6.44 o 
  -5   5   1      397.15      429.63      6.55 o 
  -3   5   1       12.63       14.95      1.05 o 
  -1   5   1     1543.84     1637.42     16.04 o 
   1   5   1     2934.37     2976.99     27.99 o 
   3   5   1     2883.77     3149.62     35.13 o 
   5   5   1     1733.88     1701.53     16.23 o 
   7   5   1     1422.66     1463.67     13.24 o 
   9   5   1      679.74      716.42     12.20 o 
 -10   6   1        0.74       -0.37      2.14 o 
  -8   6   1       17.05       18.68      1.58 o 
  -6   6   1      152.65      157.02      3.47 o 
  -4   6   1      171.81      160.27      3.45 o 
  -2   6   1     1498.10     1664.38     16.67 o 
   0   6   1      346.70      343.50      5.06 o 
   2   6   1      135.11      116.42      2.76 o 
   4   6   1       75.22       53.00      2.00 o 
   6   6   1      174.78      156.26      3.82 o 
   8   6   1     1284.75     1195.27     13.99 o 
  10   6   1      261.72      232.48     11.14 o 
  -9   7   1      294.36      298.87      9.20 o 
  -7   7   1       36.76       35.72      2.08 o 
  -5   7   1       15.59       10.66      1.54 o 
  -3   7   1      327.72      343.78      5.65 o 
  -1   7   1      710.61      722.74      8.40 o 
   1   7   1       15.81       14.80      1.43 o 
   3   7   1      650.67      753.72     12.20 o 
   5   7   1        9.97        9.06      1.33 o 
   7   7   1       69.49       64.27      3.25 o 
   9   7   1      182.77      195.19      6.49 o 
 -10   8   1      213.90      210.77     11.79 o 
  -8   8   1       87.58       91.69      4.17 o 
  -6   8   1      245.59      235.40      7.14 o 
  -4   8   1       57.58       50.41      2.15 o 
  -2   8   1       29.62       33.14      2.22 o 
   0   8   1     1398.06     1418.61     21.23 o 
   2   8   1      252.12      251.83      5.67 o 
   4   8   1      319.99      270.69      5.36 o 
   6   8   1      215.62      215.64      5.17 o 
   8   8   1      479.19      432.10     16.22 o 
  10   8   1       48.03       39.72      5.88 o 
 -11   9   1       58.94       49.72      7.17 o 
  -9   9   1      428.00      460.41     18.05 o 
  -7   9   1      517.30      532.80      8.69 o 
  -5   9   1        0.07       -1.78      1.78 o 
  -3   9   1       33.50       36.03      2.01 o 
  -1   9   1      540.54      553.77      9.01 o 
   1   9   1        5.47       11.54      1.49 o 
   3   9   1      486.47      467.47      9.32 o 
   5   9   1      237.11      255.06      5.83 o 
   7   9   1      348.26      336.56     14.16 o 
   9   9   1      219.19      207.45     11.60 o 
  11   9   1      330.65      354.27     16.52 o 
 -10  10   1       66.24       55.78      7.63 o 
  -8  10   1        0.81       -3.21      3.21 o 
  -6  10   1      904.33      902.71     21.31 o 
  -4  10   1        0.66        1.07      1.11 o 
  -2  10   1       51.28       49.32      2.71 o 
   0  10   1      153.16      163.54      5.29 o 
   2  10   1        9.66        8.91      1.92 o 
   4  10   1        5.16        3.95      2.01 o 
   6  10   1      252.42      246.67     12.10 o 
   8  10   1       30.38       34.30      5.84 o 
  10  10   1       11.81        6.37      4.96 o 
 -11  11   1        6.38       12.17      5.95 o 
  -9  11   1       25.60       22.44      6.37 o 
  -7  11   1       35.70       32.01      5.88 o 
  -5  11   1        3.97        2.15      2.44 o 
  -3  11   1        0.52       -0.31      1.47 o 
  -1  11   1       11.07        7.83      2.02 o 
   1  11   1       56.86       62.43      2.68 o 
   3  11   1        0.45       -0.50      2.60 o 
   5  11   1       34.27       29.23      5.49 o 
   7  11   1      129.62      148.84     10.38 o 
   9  11   1       17.17       20.30      5.88 o 
 -10  12   1      108.20      122.93     11.06 o 
  -8  12   1      177.56      174.98     11.98 o 
  -6  12   1       35.95       39.57      6.72 o 
  -4  12   1      173.86      173.35      6.55 o 
  -2  12   1        9.16       10.80      2.69 o 
   0  12   1       63.70       57.44      2.94 o 
   2  12   1      266.45      269.26      7.76 o 
   4  12   1      345.85      352.40     16.14 o 
   6  12   1        1.26       -2.25      3.78 o 
   8  12   1      213.69      222.63     13.24 o 
  -7  13   1       15.79       19.42      5.84 o 
  -5  13   1       22.03       27.17      6.22 o 
  -3  13   1        6.76        5.78      2.73 o 
  -1  13   1      171.84      158.90      6.38 o 
   1  13   1       36.23       41.35      3.21 o 
   3  13   1      104.87      107.71      9.69 o 
   5  13   1      388.54      423.63     18.89 o 
   7  13   1       40.46       43.42      7.44 o 
  -6  14   1        0.32        4.43      5.15 o 
  -4  14   1       14.00       13.16      5.84 o 
  -2  14   1        2.02        4.00      2.88 o 
   0  14   1        6.04       12.43      3.74 o 
   2  14   1       12.55       12.78      5.69 o 
   4  14   1        0.14        0.61      5.04 o 
   6  14   1       11.92       13.81      5.95 o 
  -5  15   1        2.43        2.17      5.57 o 
  -3  15   1       17.84       22.74      6.60 o 
  -1  15   1        3.03        5.05      2.68 o 
   1  15   1       34.99       33.33      6.12 o 
   3  15   1      445.36      466.82     20.99 o 
 -12   0   2        3.04       24.46      4.04 o 
 -10   0   2     1868.96     1749.58     22.85 o 
  -8   0   2     1549.27     1496.53     21.60 o 
  -6   0   2     9743.13    10417.77    132.90 o 
  -4   0   2      607.25      616.51      9.34 o 
  -2   0   2     1478.12     1581.91     21.10 o 
   0   0   2    10165.50     9350.39    154.92 o 
   2   0   2     7926.75     7864.02    191.58 o 
   4   0   2     1848.27     2116.41     30.11 o 
   6   0   2      258.64      232.12      5.50 o 
   8   0   2      199.57      197.18      6.72 o 
  10   0   2      227.38      245.41     14.31 o 
 -13   1   2      155.10      155.85      6.73 o 
 -11   1   2      422.69      409.33      8.89 o 
  -9   1   2      767.11      766.37      8.51 o 
  -7   1   2     1436.88     1592.09     15.93 o 
  -5   1   2     1048.80     1123.69     10.47 o 
  -3   1   2     6700.96     6623.91     52.72 o 
  -1   1   2     3720.76     3917.76     39.18 o 
   1   1   2     1791.20     1870.81     30.81 o 
   3   1   2       84.81       96.12      1.67 o 
   5   1   2       58.04       68.73      1.65 o 
   7   1   2       47.61       44.84      2.29 o 
   9   1   2      204.41      203.48      5.19 o 
 -12   2   2       57.14       61.73      4.20 o 
 -10   2   2        0.15       -1.03      1.03 o 
  -8   2   2      884.78     1020.42     10.52 o 
  -6   2   2      116.46      139.67      2.63 o 
  -4   2   2       18.24       15.10      0.83 o 
  -2   2   2    20012.84    19525.33    163.41 o 
   0   2   2    10651.91    10745.64    137.20 o 
   2   2   2     1224.01     1232.61     10.33 o 
   4   2   2       76.40       72.57      1.28 o 
   6   2   2        4.13       12.26      1.06 o 
   8   2   2     1158.96     1136.84     15.92 o 
  10   2   2        0.83        3.74      3.97 o 
 -11   3   2      581.55      558.19     10.92 o 
  -9   3   2      650.94      599.72      7.23 o 
  -7   3   2     6284.45     6554.96     60.87 o 
  -5   3   2     1468.93     1504.51     12.85 o 
  -3   3   2      663.53      599.42      5.64 o 
  -1   3   2    36786.39    32997.48    296.27 o 
   1   3   2      128.47      117.53      7.04 o 
   3   3   2     2009.01     2170.46     17.80 o 
   5   3   2     1025.17     1185.07     10.36 o 
   7   3   2      747.21      736.31      7.30 o 
   9   3   2      181.63      170.60      5.25 o 
 -12   4   2      171.57      157.18      5.71 o 
 -10   4   2      875.25      850.78     11.27 o 
  -8   4   2      928.58      858.56     10.19 o 
  -6   4   2     2089.57     2169.66     21.54 o 
  -4   4   2     1705.90     1597.03     14.50 o 
  -2   4   2       93.41      101.41      2.01 o 
   0   4   2     4941.09     5420.90     59.50 o 
   2   4   2      394.46      457.00      5.84 o 
   4   4   2       58.72       58.88      1.69 o 
   6   4   2      160.34      167.92      2.79 o 
   8   4   2     1119.69     1134.42     11.30 o 
 -11   5   2       40.17       39.45      3.15 o 
  -9   5   2        4.21        2.80      1.26 o 
  -7   5   2      120.91      122.78      3.20 o 
  -5   5   2      290.50      297.71      4.09 o 
  -3   5   2     2531.15     2759.79     24.36 o 
  -1   5   2      987.43     1043.74      9.96 o 
   1   5   2      284.29      286.01      4.29 o 
   3   5   2     1489.40     1626.61     19.89 o 
   5   5   2       13.25       20.67      1.56 o 
   7   5   2        0.40       -0.90      0.90 o 
   9   5   2        0.23        3.47      2.90 o 
 -10   6   2      547.05      526.80     20.22 o 
  -8   6   2       44.44       42.12      2.24 o 
  -6   6   2      510.31      507.01      7.00 o 
  -4   6   2      568.80      509.09      6.05 o 
  -2   6   2      263.10      234.20      3.52 o 
   0   6   2      523.13      543.22      6.30 o 
   2   6   2     1189.10     1229.37     14.05 o 
   4   6   2     2807.20     3212.72     48.76 o 
   6   6   2      309.52      322.29      4.67 o 
   8   6   2        5.51        5.70      1.78 o 
  10   6   2      183.30      165.82      9.35 o 
  -9   7   2      365.34      371.76     12.76 o 
  -7   7   2     3001.85     3077.12     33.63 o 
  -5   7   2     1704.57     1738.31     18.04 o 
  -3   7   2       92.19      138.38      3.86 o 
  -1   7   2     2653.38     2765.29     26.72 o 
   1   7   2      139.98      116.87      3.34 o 
   3   7   2        1.99        1.23      1.08 o 
   5   7   2      171.41      182.37      5.52 o 
   7   7   2       42.56       45.04      3.91 o 
   9   7   2       11.36        6.87      3.62 o 
 -10   8   2      527.38      535.58     19.92 o 
  -8   8   2      437.54      426.31      9.58 o 
  -6   8   2      731.14      704.84     11.56 o 
  -4   8   2      430.82      446.28      6.91 o 
  -2   8   2      879.25      921.51     11.59 o 
   0   8   2       46.16       55.97      2.14 o 
   2   8   2      132.24      114.00      3.26 o 
   4   8   2       75.95       89.90      3.05 o 
   6   8   2        9.15        5.59      1.99 o 
   8   8   2        0.00       -0.42      3.28 o 
  10   8   2       52.71       49.49      6.37 o 
  -9   9   2      152.69      142.20     10.26 o 
  -7   9   2       76.25       84.24      4.50 o 
  -5   9   2     1364.21     1375.77     16.72 o 
  -3   9   2       49.97       48.72      2.84 o 
  -1   9   2        1.74        3.75      1.37 o 
   1   9   2       17.02       20.08      2.02 o 
   3   9   2        2.93        0.32      1.57 o 
   5   9   2        0.10       -0.07      1.59 o 
   7   9   2        4.15        1.18      3.59 o 
   9   9   2       63.36       58.07      6.60 o 
  11   9   2        6.64       11.68      5.07 o 
 -10  10   2      567.30      593.04     22.70 o 
  -8  10   2      126.90      112.06      8.97 o 
  -6  10   2     1381.16     1437.13     30.64 o 
  -4  10   2      619.34      628.64      8.61 o 
  -2  10   2      148.21      141.91      3.80 o 
   0  10   2      166.50      166.48      3.90 o 
   2  10   2       70.76       64.99      3.20 o 
   4  10   2       65.96       68.15      3.45 o 
   6  10   2       14.09       21.29      4.92 o 
   8  10   2       41.94       48.08      6.60 o 
  10  10   2       55.38       73.72      8.05 o 
 -11  11   2       21.38       27.09      6.94 o 
  -9  11   2       42.84       48.15      7.40 o 
  -7  11   2       54.02       64.40      6.39 o 
  -5  11   2       40.11       43.55      3.30 o 
  -3  11   2      199.20      192.80      4.54 o 
  -1  11   2      188.05      197.89      4.57 o 
   1  11   2       38.22       34.70      2.73 o 
   3  11   2       38.26       37.31      2.92 o 
   5  11   2       27.12       21.71      5.19 o 
   7  11   2       52.46       62.69      7.40 o 
   9  11   2       25.82       30.22      6.52 o 
 -10  12   2        0.00        5.07      5.27 o 
  -8  12   2       10.08       12.67      5.30 o 
  -6  12   2       89.52       82.56      6.00 o 
  -4  12   2       20.46       18.97      3.13 o 
  -2  12   2        9.24        8.70      2.13 o 
   0  12   2      101.69       97.51      3.25 o 
   2  12   2      110.54      112.25      4.71 o 
   4  12   2       17.35       13.85      5.19 o 
   6  12   2       88.73       83.52      8.58 o 
   8  12   2       54.74       55.59      7.86 o 
  -9  13   2        0.03       -4.31      4.31 o 
  -7  13   2        0.38        7.44      4.96 o 
  -5  13   2       63.39       62.28     12.11 o 
  -3  13   2      116.86      140.16      7.09 o 
  -1  13   2       78.63       74.21      3.72 o 
   1  13   2       35.48       30.89      3.01 o 
   3  13   2       61.80       49.79      7.59 o 
   5  13   2       26.70       29.19      6.37 o 
   7  13   2       63.97       71.65      8.66 o 
  -6  14   2        9.32       11.18      5.61 o 
  -4  14   2       52.70       56.86      5.85 o 
  -2  14   2      189.74      193.97      7.53 o 
   0  14   2       35.72       40.67      5.61 o 
   2  14   2       99.80       93.39      6.66 o 
   4  14   2      290.87      259.80     15.03 o 
   6  14   2        3.01        8.32      5.69 o 
  -5  15   2        4.65        1.91      5.27 o 
  -3  15   2        3.29        0.76      5.07 o 
  -1  15   2       24.11       30.17      5.07 o 
   1  15   2       20.32       16.34      4.61 o 
   3  15   2        0.29       -4.61      4.83 o 
 -11   1   3      195.12      154.96      4.31 o 
  -9   1   3      407.20      370.10      5.45 o 
  -7   1   3      175.97      199.44      3.43 o 
  -5   1   3     2970.09     2983.35     28.12 o 
  -3   1   3      555.47      629.73      7.39 o 
  -1   1   3     5685.32     5960.71     65.28 o 
   1   1   3     8278.22     8211.23    186.54 o 
   3   1   3     4959.43     5137.81     54.19 o 
   5   1   3     1927.58     1988.67     21.41 o 
   7   1   3     8407.69     8326.86     96.64 o 
   9   1   3      622.82      647.73     22.47 o 
 -12   2   3      101.20       88.81      4.86 o 
 -10   2   3       38.76       34.89      1.82 o 
  -8   2   3      811.92      850.65      9.76 o 
  -6   2   3      331.35      250.82      3.21 o 
  -4   2   3     1489.28     1428.01     12.17 o 
  -2   2   3     6899.81     7209.57     70.99 o 
   0   2   3     2116.62     2003.82     22.60 o 
   2   2   3     2598.66     2717.35     42.79 o 
   4   2   3     3706.27     3622.85     37.68 o 
   6   2   3     3144.86     3112.24     33.03 o 
   8   2   3      611.15      598.43     10.94 o 
 -11   3   3       51.85       53.99      2.78 o 
  -9   3   3      236.27      234.41      4.11 o 
  -7   3   3     3086.01     3362.14     32.02 o 
  -5   3   3      134.37      128.25      2.35 o 
  -3   3   3     9672.06    10422.80     86.34 o 
  -1   3   3     6638.25     7000.63     63.02 o 
   1   3   3     4301.04     4501.44     49.42 o 
   3   3   3     1316.38     1666.10     14.89 o 
   5   3   3      194.27      215.67      3.72 o 
   7   3   3      128.79      118.32      3.35 o 
 -10   4   3       34.63       33.64      1.95 o 
  -8   4   3      337.34      342.90      5.58 o 
  -6   4   3       18.00       21.53      1.35 o 
  -4   4   3      273.32      338.77      3.94 o 
  -2   4   3      818.64      776.10      7.64 o 
   0   4   3       21.41        8.58      0.72 o 
   2   4   3     1840.56     2057.82     20.94 o 
   4   4   3        8.42        2.11      0.69 o 
   6   4   3      106.18      108.84      3.16 o 
   8   4   3     1447.12     1460.61     19.19 o 
 -11   5   3      100.29       97.64      8.05 o 
  -9   5   3      475.88      499.46      8.20 o 
  -7   5   3     2228.06     2167.86     20.35 o 
  -5   5   3     1274.95     1281.28     12.40 o 
  -3   5   3    22187.74    23334.98    226.53 o 
  -1   5   3      777.57      737.13      8.84 o 
   1   5   3     6456.07     6427.69     86.88 o 
   3   5   3     2559.00     2585.47     26.18 o 
   5   5   3      820.03      773.32     10.35 o 
   7   5   3      572.33      557.36      7.65 o 
   9   5   3        3.62        1.22      2.82 o 
 -10   6   3       34.45       36.32      3.18 o 
  -8   6   3     3684.60     3759.19     45.72 o 
  -6   6   3        5.50        2.72      1.19 o 
  -4   6   3       37.86       30.95      1.79 o 
  -2   6   3    18113.93    19143.46    187.11 o 
   0   6   3      225.70      204.04      4.79 o 
   2   6   3     1172.79     1090.44     15.43 o 
   4   6   3     1821.05     1914.70     23.93 o 
   6   6   3      344.98      309.48      4.32 o 
   8   6   3      172.52      140.00      6.71 o 
  10   6   3       47.57       69.02      6.52 o 
  -9   7   3       64.46       76.34      4.13 o 
  -7   7   3     1393.36     1392.20     15.28 o 
  -5   7   3       61.90       69.51      5.33 o 
  -3   7   3     1174.38     1212.32     14.43 o 
  -1   7   3       41.02       40.96      1.59 o 
   1   7   3      419.41      411.51      8.11 o 
   3   7   3      114.10      113.20      3.55 o 
   5   7   3       36.96       40.16      2.02 o 
   7   7   3       46.13       42.38      3.53 o 
   9   7   3       10.46       13.66      4.08 o 
  11   7   3        1.22       -0.95      3.85 o 
  -8   8   3      407.93      422.88      8.27 o 
  -6   8   3      270.61      277.40      4.95 o 
  -4   8   3     1268.53     1301.67     15.82 o 
  -2   8   3     1445.57     1511.35     17.40 o 
   0   8   3     1058.19     1054.11     17.62 o 
   2   8   3     1535.41     1547.92     17.88 o 
   4   8   3      246.35      233.79     11.35 o 
   6   8   3      369.26      381.35     11.38 o 
   8   8   3       12.69       10.49      3.82 o 
  10   8   3      130.52      131.41      9.35 o 
  -9   9   3        6.64        4.15      3.16 o 
  -7   9   3       33.98       33.23      3.49 o 
  -5   9   3      103.42       99.27      3.11 o 
  -3   9   3      298.45      305.92      5.68 o 
  -1   9   3      432.23      442.97      6.07 o 
   1   9   3      261.14      247.26      5.00 o 
   3   9   3     1408.83     1432.09     25.26 o 
   5   9   3      316.66      301.55     11.68 o 
   7   9   3      612.06      590.87     20.07 o 
   9   9   3       53.88       60.44      6.94 o 
 -10  10   3      105.74      123.32     10.15 o 
  -8  10   3       67.41       72.23      4.49 o 
  -6  10   3        0.21        1.95      1.74 o 
  -4  10   3        6.86        6.18      1.75 o 
  -2  10   3        6.27        9.71      1.56 o 
   0  10   3      354.06      363.78      7.46 o 
   2  10   3       10.53        8.54      2.05 o 
   4  10   3      103.75       95.69      5.98 o 
   6  10   3      214.51      202.63      8.96 o 
   8  10   3      214.26      196.99     11.52 o 
  10  10   3       29.74       40.02      6.64 o 
  -9  11   3       10.39       12.67      5.49 o 
  -7  11   3       14.16       11.69      3.47 o 
  -5  11   3        0.24       -0.98      1.50 o 
  -3  11   3       36.78       43.47      2.43 o 
  -1  11   3       96.22      102.38      3.04 o 
   1  11   3      175.11      176.87      5.60 o 
   3  11   3      257.48      240.97      9.31 o 
   5  11   3       77.93       72.98      5.93 o 
   7  11   3       30.57       41.36      6.45 o 
   9  11   3       75.96       78.41      8.32 o 
 -10  12   3        0.60        0.11      4.96 o 
  -8  12   3        5.89       11.64      5.38 o 
  -6  12   3      236.69      230.00      7.88 o 
  -4  12   3      143.19      153.80      4.98 o 
  -2  12   3      101.62      116.06      3.72 o 
   0  12   3       48.96       46.87      3.30 o 
   2  12   3      655.36      643.85     16.78 o 
   4  12   3      256.02      281.94     11.02 o 
   6  12   3      104.73      116.14     10.07 o 
   8  12   3      181.25      152.39     11.41 o 
  -9  13   3        5.88        4.88      5.72 o 
  -7  13   3        4.85       -1.07      4.62 o 
  -5  13   3      160.89      161.06      6.84 o 
  -3  13   3        2.23       -0.24      2.54 o 
  -1  13   3        6.68        4.98      2.81 o 
   1  13   3      276.02      273.15      8.64 o 
   3  13   3       34.32       20.38      4.65 o 
   5  13   3        3.43       -0.38      4.73 o 
  -6  14   3        2.31        5.04      5.57 o 
  -4  14   3        8.40       10.88      3.31 o 
  -2  14   3       13.14        9.58      3.99 o 
   0  14   3        0.11       -1.96      4.20 o 
   2  14   3       43.53       41.15      7.10 o 
   4  14   3        2.19        4.88      5.30 o 
  -3  15   3       63.09       58.62      6.36 o 
  -1  15   3        8.85        4.40      4.03 o 
   1  15   3       26.58       20.59      4.86 o 
 -12   0   4      281.07      275.10     11.79 o 
 -10   0   4      276.14      280.82      7.03 o 
  -8   0   4        4.95        3.14      1.40 o 
  -6   0   4      987.40     1026.56     13.36 o 
  -4   0   4     2912.41     3346.08     81.21 o 
  -2   0   4      843.63      865.52     21.46 o 
   0   0   4     1572.86     1660.57     26.78 o 
   4   0   4      195.07      205.35     10.15 o 
   6   0   4     5790.22     5631.61     93.34 o 
   8   0   4      923.19      960.27     19.65 o 
 -11   1   4      102.68      107.94      3.72 o 
  -9   1   4      517.33      518.58      7.05 o 
  -7   1   4        0.04        2.29      1.11 o 
  -5   1   4      115.29      142.99      2.43 o 
  -3   1   4      199.77      225.59      3.51 o 
  -1   1   4     1539.64     1552.22     17.87 o 
   1   1   4      146.73      193.19      3.97 o 
   3   1   4     1897.37     1894.33     23.56 o 
   5   1   4     2084.03     2075.68     22.39 o 
   7   1   4       36.46       46.44      2.42 o 
 -10   2   4      191.93      180.07      4.65 o 
  -8   2   4      528.69      513.79      7.02 o 
  -6   2   4      113.37      132.89      2.50 o 
  -4   2   4      468.68      633.83      7.13 o 
  -2   2   4      738.20      768.32      7.95 o 
   0   2   4      278.63      286.67      4.13 o 
   2   2   4       42.91       44.07      1.78 o 
   4   2   4      111.06      139.58      2.61 o 
   6   2   4       14.51       12.21      1.19 o 
   8   2   4      333.37      360.80      7.60 o 
 -11   3   4      814.57      842.80     12.74 o 
  -9   3   4      275.91      283.20      5.83 o 
  -7   3   4      668.83      700.92      8.39 o 
  -5   3   4      251.42      227.10      3.33 o 
  -3   3   4     6013.42     6670.95     56.09 o 
  -1   3   4        2.24        2.97      0.62 o 
   1   3   4     1078.22     1070.51     12.62 o 
   3   3   4      478.15      390.77      6.03 o 
   5   3   4     3017.63     3020.42     32.03 o 
   7   3   4      512.84      485.43      7.64 o 
   9   3   4      773.76      782.75     30.94 o 
 -10   4   4        8.79        8.41      2.47 o 
  -8   4   4     4713.41     4848.64     55.94 o 
  -6   4   4      385.10      422.16      5.76 o 
  -4   4   4       98.29       73.41      4.03 o 
  -2   4   4     2391.00     2834.07     24.56 o 
   0   4   4     1003.00     1048.18     11.48 o 
   2   4   4       92.64       63.66      4.26 o 
   4   4   4     3433.76     3463.99     41.28 o 
   6   4   4     1582.93     1566.28     19.72 o 
   8   4   4     1504.89     1473.75     33.31 o 
 -11   5   4       48.00       47.00      4.52 o 
  -9   5   4       65.45       57.33      3.26 o 
  -7   5   4     1069.82     1104.24     14.92 o 
  -5   5   4        0.60        1.11      1.24 o 
  -3   5   4       69.88       64.53      5.11 o 
  -1   5   4      934.36     1092.20     12.34 o 
   1   5   4        2.21        0.90      0.81 o 
   3   5   4      724.54      837.73      9.08 o 
   5   5   4        9.11       16.57      2.72 o 
   7   5   4       42.21       38.17      2.75 o 
   9   5   4        2.18       -1.41      2.67 o 
 -10   6   4      270.52      257.00      9.12 o 
  -8   6   4      737.14      763.68     14.89 o 
  -6   6   4      324.34      328.30      5.51 o 
  -4   6   4      165.85      181.84      3.77 o 
  -2   6   4     3072.10     3211.71     37.05 o 
   0   6   4      313.05      311.98      5.53 o 
   2   6   4      483.59      508.35      7.44 o 
   4   6   4      348.11      365.28      6.28 o 
   6   6   4      314.61      312.42      6.13 o 
   8   6   4      849.61      855.68     19.57 o 
  10   6   4      337.72      350.99     14.08 o 
  -9   7   4       33.86       36.25      4.03 o 
  -7   7   4     2123.29     2179.16     22.66 o 
  -5   7   4       10.59        6.57      1.38 o 
  -3   7   4        9.88       10.24      1.31 o 
  -1   7   4      138.99      115.95      3.51 o 
   1   7   4      350.98      375.17      6.67 o 
   3   7   4      980.87     1002.06     12.22 o 
   5   7   4      809.37      782.65      8.96 o 
   7   7   4     1022.57     1045.53     22.82 o 
   9   7   4      538.19      540.31     18.54 o 
  11   7   4       74.94       72.23      7.36 o 
 -10   8   4       13.25        7.33      5.00 o 
  -8   8   4       10.69        9.83      2.36 o 
  -6   8   4       25.73       23.43      1.84 o 
  -4   8   4     1279.89     1339.58     16.24 o 
  -2   8   4        3.58        3.50      1.02 o 
   0   8   4       98.21      112.01      2.81 o 
   2   8   4     1088.14     1094.86     17.86 o 
   4   8   4        2.31        0.49      1.38 o 
   6   8   4      325.10      306.21     10.31 o 
   8   8   4        9.40        7.25      3.82 o 
  10   8   4       74.47       66.96      7.21 o 
  -9   9   4      220.83      217.94      7.31 o 
  -7   9   4       23.10       22.16      2.11 o 
  -5   9   4      242.86      243.04      5.70 o 
  -3   9   4     1073.36     1092.94     13.76 o 
  -1   9   4      122.69      119.85      3.82 o 
   1   9   4     1000.67     1028.84     14.31 o 
   3   9   4       18.31       21.72      2.66 o 
   5   9   4      109.69      110.26      9.20 o 
   7   9   4      253.18      235.99     11.90 o 
   9   9   4      127.94      123.89      9.73 o 
  -8  10   4       50.27       52.94      4.22 o 
  -6  10   4        2.21        1.89      1.61 o 
  -4  10   4      100.63       96.50      4.29 o 
  -2  10   4        4.42        1.18      2.71 o 
   0  10   4      817.13      856.48     14.68 o 
   2  10   4      188.43      189.43      5.23 o 
   4  10   4       77.46       69.65     11.52 o 
   6  10   4      467.92      443.97     17.44 o 
   8  10   4       34.97       42.77      6.45 o 
  -9  11   4       21.83       27.59      5.99 o 
  -7  11   4        3.82        1.33      2.57 o 
  -5  11   4       55.14       54.63      3.05 o 
  -3  11   4        2.18        3.55      1.55 o 
  -1  11   4       17.19       13.25      2.29 o 
   1  11   4        3.27        1.58      2.07 o 
   3  11   4        3.30        1.79      3.08 o 
   5  11   4      144.42      150.64     10.26 o 
   7  11   4       18.65       14.96      5.11 o 
 -10  12   4        1.44       -0.50      4.92 o 
  -8  12   4        0.57       -4.46      4.46 o 
  -6  12   4        5.88        8.04      3.09 o 
  -4  12   4       34.06       29.63      2.82 o 
  -2  12   4        3.04       -0.46      2.69 o 
   0  12   4       22.85       22.89      3.31 o 
   2  12   4       85.12       82.41      4.88 o 
   4  12   4       34.42       33.19      6.14 o 
   6  12   4        6.10        8.05      4.69 o 
  -7  13   4        6.14        8.70      5.46 o 
  -5  13   4        4.80       -2.25      2.76 o 
  -3  13   4       10.88       11.88      3.09 o 
  -1  13   4       13.83       12.85      3.98 o 
   1  13   4      193.09      192.54      7.33 o 
   3  13   4       26.13       21.24      4.14 o 
   5  13   4       14.08       16.44      6.14 o 
  -6  14   4        8.40        8.32      5.53 o 
  -4  14   4       18.13       12.28      4.38 o 
  -2  14   4        0.31       -1.67      3.49 o 
   0  14   4       39.13       36.56      5.19 o 
   2  14   4        5.08       -1.83      4.50 o 
   4  14   4       26.54       23.12      6.64 o 
  -3  15   4        1.05        1.67      4.20 o 
  -1  15   4        5.05       -2.42      3.76 o 
   1  15   4        1.70        0.47      3.83 o 
 -11   1   5        0.76        0.31      1.47 o 
  -9   1   5     2260.10     2276.29     28.09 o 
  -7   1   5     2667.63     2676.28     28.57 o 
  -5   1   5      297.82      394.57      5.23 o 
  -3   1   5     8087.77     8247.52     91.45 o 
  -1   1   5        1.11       -0.64      0.64 o 
   1   1   5     3751.88     4276.32     66.87 o 
   3   1   5      530.47      628.03     15.07 o 
   5   1   5      771.73      783.04      9.30 o 
   7   1   5       30.09       27.39      2.10 o 
   9   1   5       88.52       71.01      9.96 o 
 -12   2   5      683.49      692.72     16.83 o 
 -10   2   5     1681.45     1679.29     21.89 o 
  -8   2   5     2370.82     2322.04     28.34 o 
  -6   2   5     1515.52     1460.83     14.98 o 
  -4   2   5     5907.40     6353.44     63.38 o 
  -2   2   5     2621.58     2673.52     37.19 o 
   0   2   5     5388.48     5758.95     63.09 o 
   2   2   5        0.15        1.32      0.77 o 
   4   2   5       71.99       82.85      2.22 o 
   6   2   5     1916.47     1952.36     21.54 o 
   8   2   5      469.82      448.16      7.95 o 
 -11   3   5        9.17        6.68      2.75 o 
  -9   3   5     1563.38     1492.26     22.91 o 
  -7   3   5        4.58        5.05      1.34 o 
  -5   3   5      578.77      564.46      6.73 o 
  -3   3   5       21.89       30.81      1.57 o 
  -1   3   5      786.13      775.65     10.04 o 
   1   3   5      444.37      458.56      5.45 o 
   3   3   5      481.41      479.22      7.27 o 
   5   3   5      910.84      940.71     12.94 o 
   7   3   5      802.62      814.14     10.46 o 
 -10   4   5        8.97        8.57      2.25 o 
  -8   4   5     2802.19     2705.32     32.80 o 
  -6   4   5      547.35      543.52      8.39 o 
  -4   4   5        0.93       -0.78      0.78 o 
  -2   4   5      887.92      946.17     12.26 o 
   0   4   5      485.44      486.73      9.01 o 
   2   4   5      212.33      213.27      4.11 o 
   4   4   5       73.24       85.90      2.83 o 
   6   4   5       39.92       39.63      2.27 o 
   8   4   5        3.60        1.14      2.27 o 
 -11   5   5      370.52      352.54     20.32 o 
  -9   5   5     1983.72     2008.67     25.40 o 
  -7   5   5       65.17       54.62      2.68 o 
  -5   5   5     1900.01     1831.14     22.62 o 
  -3   5   5     1368.06     1444.42     20.70 o 
  -1   5   5     1527.12     1404.73     17.34 o 
   1   5   5        7.58        9.29      1.46 o 
   3   5   5      510.96      555.04      7.98 o 
   5   5   5        4.73        7.45      1.66 o 
   7   5   5        0.60        2.37      5.46 o 
   9   5   5       76.23       72.91      5.99 o 
 -10   6   5       50.50       63.04      5.04 o 
  -8   6   5      664.73      713.11     11.05 o 
  -6   6   5      768.63      787.65     11.52 o 
  -4   6   5      180.73      173.59      3.60 o 
  -2   6   5     1952.92     2031.83     24.57 o 
   0   6   5     1307.68     1308.04     16.51 o 
   2   6   5      275.07      272.24      4.62 o 
   4   6   5        8.93        9.68      1.28 o 
   6   6   5       42.43       38.56      3.74 o 
   8   6   5        1.06        4.69      3.13 o 
  10   6   5      205.12      240.64     11.68 o 
  -9   7   5       29.79       40.45      3.43 o 
  -7   7   5       39.45       36.76      3.00 o 
  -5   7   5       90.24       93.13      3.34 o 
  -3   7   5      451.12      503.85      8.43 o 
  -1   7   5      176.64      194.12      4.64 o 
   1   7   5       40.79       36.04      2.17 o 
   3   7   5        1.59        0.59      0.90 o 
   5   7   5      253.40      238.41      8.51 o 
   7   7   5        4.21        4.69      3.51 o 
   9   7   5       35.61       36.63      5.46 o 
 -10   8   5      537.01      573.55     18.71 o 
  -8   8   5       24.89       22.51      2.61 o 
  -6   8   5      724.44      716.41      9.36 o 
  -4   8   5     3020.61     3055.29     36.52 o 
  -2   8   5        3.68        2.86      1.59 o 
   0   8   5     1070.21     1030.12     24.25 o 
   2   8   5     1025.91     1068.02     23.04 o 
   4   8   5        9.23        9.05      2.99 o 
   6   8   5        1.09       -1.26      3.24 o 
   8   8   5       29.97       36.67      5.34 o 
  10   8   5       43.21       54.14      6.79 o 
  -9   9   5      494.24      492.38     20.81 o 
  -7   9   5      328.89      344.64      6.81 o 
  -5   9   5      330.59      346.05      6.44 o 
  -3   9   5     3410.17     3449.22     42.01 o 
  -1   9   5       76.30       80.92      3.34 o 
   1   9   5     1105.38     1066.48     19.02 o 
   3   9   5      250.58      247.00      9.08 o 
   5   9   5       36.79       31.15      4.27 o 
   7   9   5       21.90       14.04      4.50 o 
   9   9   5       44.68       49.79      6.91 o 
  -8  10   5       79.60       82.87      5.07 o 
  -6  10   5       10.74       13.68      1.83 o 
  -4  10   5      146.36      142.74      3.82 o 
  -2  10   5        2.55        4.14      1.78 o 
   0  10   5      190.17      201.00      7.80 o 
   2  10   5      288.51      296.64      8.37 o 
   4  10   5        0.35        0.77      3.68 o 
   6  10   5       94.40       66.05      7.13 o 
   8  10   5       22.77       28.27      5.61 o 
  -7  11   5       25.77       35.26      3.82 o 
  -5  11   5      654.03      620.95     10.82 o 
  -3  11   5      104.41       99.82      5.04 o 
  -1  11   5        5.31        4.09      2.14 o 
   1  11   5      985.15      902.82     27.29 o 
   3  11   5        0.12        1.44      3.01 o 
   5  11   5        0.00       -1.83      3.74 o 
   7  11   5       28.71       33.31      6.49 o 
  -8  12   5      105.90      126.79     10.80 o 
  -6  12   5        4.49       11.27      3.23 o 
  -4  12   5      347.83      348.77      9.81 o 
  -2  12   5        8.20       14.93      3.06 o 
   0  12   5        3.98        3.57      2.71 o 
   2  12   5       90.54       79.86      6.17 o 
   4  12   5        2.25        0.69      4.01 o 
   6  12   5       18.35       13.74      5.38 o 
  -7  13   5       25.06       28.92      7.17 o 
  -5  13   5       11.15       18.10      4.73 o 
  -3  13   5        0.09       -3.13      3.13 o 
  -1  13   5        3.29        2.18      3.58 o 
   1  13   5        1.23        6.50      3.03 o 
   3  13   5        0.00       -0.19      3.12 o 
   5  13   5        7.67        3.05      4.73 o 
  -6  14   5        5.73        3.51      6.37 o 
  -4  14   5       11.71        6.22      5.07 o 
  -2  14   5        9.80        4.47      3.79 o 
   0  14   5        0.65       -3.56      6.30 o 
   2  14   5        1.29        0.10      3.43 o 
 -12   0   6      154.12      151.55     10.45 o 
 -10   0   6     5893.05     5900.01     96.48 o 
  -8   0   6        3.01        0.74      1.96 o 
  -6   0   6     2528.59     2566.27     43.53 o 
  -4   0   6     9162.38     9452.90    149.02 o 
  -2   0   6     3624.45     3524.25     79.71 o 
   0   0   6     3370.27     3117.59     69.94 o 
   2   0   6     1373.41     1192.68     27.66 o 
   4   0   6     1133.30     1187.72     36.74 o 
   6   0   6      734.69      730.82     27.05 o 
   8   0   6     1101.51     1173.93     23.04 o 
 -11   1   6      549.42      566.77     14.88 o 
  -9   1   6      269.67      286.02      5.92 o 
  -7   1   6       98.75       97.91      3.24 o 
  -5   1   6     2856.74     3085.89     36.20 o 
  -3   1   6      100.41       65.57      3.38 o 
  -1   1   6     1859.36     1920.54     22.11 o 
   1   1   6       32.69       11.26      1.23 o 
   3   1   6     1607.31     1529.32     20.13 o 
   5   1   6     1439.99     1434.06     30.66 o 
   7   1   6        5.57        7.14      1.18 o 
   9   1   6      116.05      105.12     11.33 o 
 -12   2   6       39.65       35.65      4.25 o 
 -10   2   6      741.49      704.20     13.26 o 
  -8   2   6        0.72        0.67      1.31 o 
  -6   2   6     2797.64     2856.71     34.04 o 
  -4   2   6      133.57      153.93      4.18 o 
  -2   2   6     1428.49     1360.30     23.70 o 
   0   2   6      936.42     1099.44     13.18 o 
   2   2   6      234.61      232.36      4.15 o 
   4   2   6       99.27      119.03      3.20 o 
   6   2   6      838.08      825.30     14.14 o 
   8   2   6      400.05      425.57     14.86 o 
 -11   3   6       26.57       35.03      4.32 o 
  -9   3   6      285.32      277.30      5.92 o 
  -7   3   6       45.37       44.23      2.62 o 
  -5   3   6     1704.88     1591.40     65.26 o 
  -3   3   6     1252.81     1234.68     15.53 o 
  -1   3   6     3045.78     2928.95     38.54 o 
   1   3   6      801.77      681.83      8.65 o 
   3   3   6     1477.25     1526.27     22.01 o 
   5   3   6     1270.40     1250.28     17.86 o 
   7   3   6      164.81      165.72      4.15 o 
 -12   4   6        8.63       10.25      3.48 o 
 -10   4   6        0.01       -1.49      1.49 o 
  -8   4   6       25.87       28.34      3.63 o 
  -6   4   6       12.09       12.03      1.50 o 
  -4   4   6     1606.63     1625.40     20.27 o 
  -2   4   6     2713.83     2658.74     30.98 o 
   0   4   6     2477.08     2587.45     34.45 o 
   2   4   6     2214.72     2167.66     28.97 o 
   4   4   6     3965.50     3846.60     46.13 o 
   6   4   6     1372.23     1389.40     18.72 o 
   8   4   6      485.20      443.09     13.66 o 
 -11   5   6        1.27       -1.75      2.74 o 
  -9   5   6        3.91        0.00      1.58 o 
  -7   5   6        0.17       -0.29      1.33 o 
  -5   5   6       28.64       29.90      2.99 o 
  -3   5   6      116.35      136.23      3.66 o 
  -1   5   6      127.02      157.24      4.54 o 
   1   5   6       47.96       48.23      2.01 o 
   3   5   6       26.63       17.22      1.90 o 
   5   5   6     1731.57     1781.63     23.26 o 
   7   5   6        0.27       -1.22      2.48 o 
   9   5   6        1.12       -1.49      2.98 o 
 -10   6   6       91.85       89.36      6.01 o 
  -8   6   6       52.44       53.61      2.80 o 
  -6   6   6      108.40       99.32      4.84 o 
  -4   6   6     1061.41     1005.08     16.36 o 
  -2   6   6      386.25      393.27      6.84 o 
   0   6   6     2266.68     2229.04     26.64 o 
   2   6   6     1413.45     1392.74     16.11 o 
   4   6   6     1741.74     1811.12     23.59 o 
   6   6   6      585.34      553.16     14.09 o 
   8   6   6      148.50      153.31      8.58 o 
  10   6   6      259.25      266.59     12.21 o 
 -11   7   6        0.67       -2.54      2.90 o 
  -9   7   6        0.38       -0.36      1.90 o 
  -7   7   6      345.87      337.28      6.72 o 
  -5   7   6        1.23        2.50      3.94 o 
  -3   7   6      152.37      145.30      7.22 o 
  -1   7   6     3426.11     3481.42     51.05 o 
   1   7   6      560.88      548.00      7.58 o 
   3   7   6      785.92      758.46     15.34 o 
   5   7   6     2589.77     2488.49     47.04 o 
   7   7   6      261.53      250.56     11.18 o 
   9   7   6      365.59      389.79     15.30 o 
 -10   8   6      142.11      152.22      8.14 o 
  -8   8   6        5.11        3.26      2.22 o 
  -6   8   6       17.71       24.11      2.09 o 
  -4   8   6      399.91      445.95     13.10 o 
  -2   8   6       75.26       69.89      3.26 o 
   0   8   6      207.67      198.92      9.71 o 
   2   8   6       73.10       80.71      3.00 o 
   4   8   6      197.91      187.54      5.51 o 
   6   8   6        6.55        6.64      3.74 o 
   8   8   6       42.30       35.52      5.53 o 
  -9   9   6      112.53      104.56      6.99 o 
  -7   9   6        1.06       -1.51      1.51 o 
  -5   9   6       25.11       18.50      1.81 o 
  -3   9   6      246.84      233.88      9.93 o 
  -1   9   6       24.05       25.45      2.89 o 
   1   9   6      394.75      382.20      9.37 o 
   3   9   6        1.33        3.62      2.81 o 
   5   9   6      188.55      183.75     10.30 o 
   7   9   6       14.93       16.37      4.85 o 
  -8  10   6        0.03       -0.06      3.35 o 
  -6  10   6      474.19      484.40     10.51 o 
  -4  10   6        0.61       -0.45      1.97 o 
  -2  10   6       84.57       87.43      4.63 o 
   0  10   6      735.83      719.89     14.63 o 
   2  10   6        1.43        3.03      2.34 o 
   4  10   6      198.48      183.68     10.72 o 
   6  10   6      126.50      125.07      9.35 o 
  -9  11   6       11.23       10.95      6.56 o 
  -7  11   6       96.50       92.45      5.78 o 
  -5  11   6      708.87      701.85     14.73 o 
  -3  11   6       40.49       49.28      5.14 o 
  -1  11   6      427.92      428.80     10.84 o 
   1  11   6      218.50      218.09      9.07 o 
   3  11   6      112.16       89.88      5.88 o 
   5  11   6       90.82       84.97      8.17 o 
  -8  12   6       29.41       30.39      5.48 o 
  -6  12   6       43.53       41.92      4.29 o 
  -4  12   6      312.95      296.14     16.43 o 
  -2  12   6        9.03        8.96      2.94 o 
   0  12   6        3.54        4.08      3.49 o 
   2  12   6      100.71       86.75      6.09 o 
   4  12   6        3.81        3.97      3.19 o 
  -7  13   6       30.00       34.53     13.05 o 
  -5  13   6      236.91      232.51     10.84 o 
  -3  13   6       13.11       10.58      4.04 o 
  -1  13   6       93.07      103.13     12.27 o 
   1  13   6       99.99      101.67      6.91 o 
   3  13   6       77.85       81.52      6.37 o 
  -4  14   6       23.95       27.24      5.46 o 
  -2  14   6       44.22       47.16      5.90 o 
   0  14   6      127.48      130.35     11.12 o 
 -11   1   7     1007.73      984.39     21.99 o 
  -9   1   7     2636.40     2555.24     31.69 o 
  -7   1   7      794.66      801.03     11.77 o 
  -5   1   7     1187.83     1191.64     15.58 o 
  -3   1   7        4.78        4.42      1.61 o 
  -1   1   7        9.37       12.89      1.78 o 
   1   1   7     2335.68     2319.90     37.39 o 
   3   1   7      307.67      233.31      3.91 o 
   5   1   7     1972.57     2026.06     41.60 o 
   7   1   7      457.57      470.91     15.39 o 
 -12   2   7        1.57        3.80      3.18 o 
 -10   2   7     2684.64     2637.38     32.72 o 
  -8   2   7      154.92      141.05      4.19 o 
  -6   2   7       65.18       76.96      4.49 o 
  -4   2   7      425.51      475.21      8.68 o 
  -2   2   7      127.19      143.04      4.98 o 
   0   2   7       74.14       52.09      3.20 o 
   2   2   7     1201.24     1113.68     15.37 o 
   4   2   7     1606.52     1515.45     21.47 o 
   6   2   7      350.29      323.04      7.65 o 
   8   2   7      481.79      447.98     21.67 o 
 -11   3   7      788.94      787.09     19.06 o 
  -9   3   7        1.68        2.96      1.63 o 
  -7   3   7       94.58       92.14      3.36 o 
  -5   3   7      824.66      910.25     12.71 o 
  -3   3   7       81.34       85.04      2.70 o 
  -1   3   7       34.02       46.38      3.99 o 
   1   3   7      879.57      964.29     14.03 o 
   3   3   7      234.30      215.60      6.10 o 
   5   3   7      222.42      214.68      7.10 o 
   7   3   7      110.31      116.24      5.69 o 
 -12   4   7       47.89       47.09      5.15 o 
 -10   4   7      163.25      159.86      5.60 o 
  -8   4   7        4.53        4.22      1.52 o 
  -6   4   7      255.62      245.42      5.39 o 
  -4   4   7        0.08        0.71      1.70 o 
  -2   4   7      664.34      593.87      8.64 o 
   0   4   7      384.16      387.58      7.26 o 
   2   4   7      109.13      112.35      3.37 o 
   4   4   7      375.84      315.59      8.36 o 
   6   4   7      604.27      592.47     11.82 o 
   8   4   7      152.59      155.10      7.25 o 
 -11   5   7      108.25      117.17     12.25 o 
  -9   5   7       84.87       82.71      3.43 o 
  -7   5   7       42.76       32.38      2.83 o 
  -5   5   7       55.45       46.81      3.91 o 
  -3   5   7       14.59       14.55      1.62 o 
  -1   5   7     1048.83     1078.75     14.08 o 
   1   5   7        0.60        0.17      0.94 o 
   3   5   7     1198.86     1164.63     16.12 o 
   5   5   7      640.35      667.39     12.92 o 
   7   5   7     1068.57     1080.85     28.08 o 
   9   5   7      186.95      224.20      9.88 o 
 -10   6   7        5.05        4.97      2.72 o 
  -8   6   7      263.35      248.60      5.61 o 
  -6   6   7       51.74       35.40      2.90 o 
  -4   6   7        7.47        5.31      1.59 o 
  -2   6   7       15.80       17.23      3.52 o 
   0   6   7      911.04      938.71     12.70 o 
   2   6   7      175.22      178.38      3.95 o 
   4   6   7      208.21      220.20      7.96 o 
   6   6   7       13.75        9.04      3.43 o 
   8   6   7      251.01      277.58     11.60 o 
 -11   7   7       41.57       45.35      5.44 o 
  -9   7   7        0.08       -0.03      2.04 o 
  -7   7   7      102.57       96.08      4.40 o 
  -5   7   7       14.48        8.28      2.90 o 
  -3   7   7      216.36      202.52      5.11 o 
  -1   7   7      394.15      358.89      6.83 o 
   1   7   7      823.97      759.18     12.62 o 
   3   7   7       69.10       75.86      3.43 o 
   5   7   7       12.78       16.83      4.04 o 
   7   7   7        2.00       -2.98      2.98 o 
   9   7   7       20.51       22.97      5.38 o 
 -10   8   7       31.43       35.81      5.04 o 
  -8   8   7        0.08        0.32      1.92 o 
  -6   8   7       67.61       55.62      4.99 o 
  -4   8   7       83.16       70.87      5.15 o 
  -2   8   7      116.87      120.80      6.19 o 
   0   8   7      167.26      140.86      5.95 o 
   2   8   7      218.99      226.39      5.42 o 
   4   8   7        1.85       -2.25      2.25 o 
   6   8   7      147.50      161.09      9.46 o 
   8   8   7      348.75      370.29     15.19 o 
  -9   9   7      285.89      318.97     12.63 o 
  -7   9   7      109.47      103.08      3.76 o 
  -5   9   7       21.81       25.22      3.95 o 
  -3   9   7        4.11        3.94      2.80 o 
  -1   9   7        0.35       -2.40      2.40 o 
   1   9   7      333.76      314.90      8.61 o 
   3   9   7      406.84      417.12     11.69 o 
   5   9   7      195.26      187.53     10.45 o 
   7   9   7      209.23      226.14     12.17 o 
 -10  10   7      267.93      338.66     19.65 o 
  -8  10   7        4.87        8.85      3.81 o 
  -6  10   7       76.41       69.20      7.00 o 
  -4  10   7       29.92       27.56      4.23 o 
  -2  10   7       14.10       10.99      3.44 o 
   0  10   7        1.55        1.95      3.79 o 
   2  10   7        4.23        5.89      5.07 o 
   4  10   7       76.54       74.68      5.38 o 
   6  10   7        8.11        5.91      4.58 o 
  -9  11   7        2.30        4.19      4.36 o 
  -7  11   7       22.33       23.31      7.06 o 
  -5  11   7      492.18      434.38     14.18 o 
  -3  11   7      141.71      131.61      7.65 o 
  -1  11   7        3.87        4.50      2.73 o 
   1  11   7        2.07        2.23      3.43 o 
   3  11   7       48.52       52.99      4.99 o 
   5  11   7       72.31       73.01     14.67 o 
  -8  12   7       31.25       45.96      6.40 o 
  -6  12   7        7.85        8.98      4.33 o 
  -4  12   7      218.52      191.25      9.98 o 
  -2  12   7        2.11        0.67      2.68 o 
   0  12   7       79.62       86.10      6.52 o 
   2  12   7        2.12        8.65      3.64 o 
   4  12   7       46.66       52.76      5.27 o 
  -7  13   7       16.29       12.54      8.57 o 
  -5  13   7        0.03       -0.75      6.28 o 
  -3  13   7        0.42       -2.22      3.80 o 
  -1  13   7       36.27       25.09      4.81 o 
   1  13   7        0.17        4.29      3.72 o 
 -12   0   8       76.66       76.88      8.62 o 
 -10   0   8      172.70      167.76      6.94 o 
  -8   0   8     1515.56     1448.51     39.85 o 
  -6   0   8      253.93      236.12      7.22 o 
  -4   0   8     2001.54     1905.99     47.46 o 
  -2   0   8     1230.24     1124.27     29.30 o 
   0   0   8     3503.95     3416.08     77.45 o 
   2   0   8       32.71       49.26      3.47 o 
   4   0   8      630.59      623.45     24.88 o 
   6   0   8       57.58       61.66      9.00 o 
 -13   1   8       20.77       24.41      5.21 o 
 -11   1   8     1099.61     1059.45     23.65 o 
  -9   1   8       91.60       94.04      3.77 o 
  -7   1   8      272.83      246.98      5.50 o 
  -5   1   8     1507.19     1520.75     31.36 o 
  -3   1   8     2020.34     1874.49     35.77 o 
  -1   1   8      433.69      415.77      9.46 o 
   1   1   8      160.42      167.19      5.57 o 
   3   1   8      349.90      320.79      5.29 o 
   5   1   8       72.77       78.64      6.38 o 
   7   1   8       55.94       57.77      8.55 o 
 -12   2   8      295.87      304.15     11.26 o 
 -10   2   8      626.97      639.91     12.76 o 
  -8   2   8      104.85       93.96      4.46 o 
  -6   2   8       59.92       59.87      2.85 o 
  -4   2   8        9.15        6.14      1.64 o 
  -2   2   8      149.25      137.73      5.25 o 
   0   2   8      331.01      313.95      6.07 o 
   2   2   8       67.32       56.50      2.29 o 
   4   2   8      257.29      252.29      5.39 o 
   6   2   8        3.44        3.29      2.38 o 
   8   2   8       17.17       22.74      7.78 o 
 -11   3   8      757.95      760.12     14.54 o 
  -9   3   8      504.39      507.21     10.85 o 
  -7   3   8     1710.57     1582.95     20.89 o 
  -5   3   8     2478.43     2386.13     29.06 o 
  -3   3   8     1286.08     1213.31     15.70 o 
  -1   3   8     3099.14     2892.24     38.65 o 
   1   3   8      661.21      657.04     10.43 o 
   3   3   8      176.46      165.37      3.90 o 
   5   3   8      279.84      272.37      6.10 o 
   7   3   8        7.96       10.41      2.26 o 
 -12   4   8      373.12      394.56     13.41 o 
 -10   4   8      884.96      855.81     15.81 o 
  -8   4   8      610.44      589.97     11.76 o 
  -6   4   8     1528.73     1443.50     99.56 o 
  -4   4   8      133.47      135.24      3.86 o 
  -2   4   8     5110.82     4958.57     56.23 o 
   0   4   8      250.64      262.74      5.84 o 
   2   4   8      552.94      524.99      8.97 o 
   4   4   8      596.40      544.99      7.85 o 
   6   4   8      107.29       92.86      3.65 o 
   8   4   8       15.01       15.95      3.01 o 
 -11   5   8      126.13      144.29      8.16 o 
  -9   5   8       38.68       41.70      3.40 o 
  -7   5   8      627.68      529.18     10.90 o 
  -5   5   8       25.98       35.95      2.43 o 
  -3   5   8       75.41       80.02      5.44 o 
  -1   5   8      125.16       94.63      3.04 o 
   1   5   8       50.40       49.30      2.65 o 
   3   5   8       41.42       43.68      4.49 o 
   5   5   8       70.32       80.35      6.09 o 
   7   5   8        6.06        7.67      3.21 o 
 -12   6   8      152.32      149.75      8.67 o 
 -10   6   8      284.02      296.11     11.00 o 
  -8   6   8       69.50       61.95      3.84 o 
  -6   6   8     1288.87     1203.05     24.88 o 
  -4   6   8       97.85       96.00      3.60 o 
  -2   6   8      776.26      734.71     11.04 o 
   0   6   8        0.35       -0.77      2.05 o 
   2   6   8       94.00       88.88      8.68 o 
   4   6   8       18.76       18.94      2.82 o 
   6   6   8       68.92       63.46      4.09 o 
   8   6   8        2.26        5.91      3.70 o 
 -11   7   8      484.66      568.78     16.85 o 
  -9   7   8      143.11      155.81      6.91 o 
  -7   7   8      546.63      578.64     16.01 o 
  -5   7   8      195.51      233.29      8.77 o 
  -3   7   8      437.41      444.59      9.53 o 
  -1   7   8      567.63      543.43     10.43 o 
   1   7   8       74.30       71.91      3.24 o 
   3   7   8      683.03      678.73     15.07 o 
   5   7   8        0.57       -0.23      2.29 o 
   7   7   8       81.84       85.62      7.33 o 
 -10   8   8       15.74       13.49      4.92 o 
  -8   8   8       71.35       71.06      5.99 o 
  -6   8   8       14.46        4.78      4.35 o 
  -4   8   8      284.67      275.34      9.72 o 
  -2   8   8      530.12      509.14     10.59 o 
   0   8   8       19.13       23.06      2.55 o 
   2   8   8       15.95       12.61      2.08 o 
   4   8   8      930.53      885.05     31.48 o 
   6   8   8       11.74       11.55      3.32 o 
 -11   9   8       29.96       25.14      7.90 o 
  -9   9   8       21.23       34.53      5.12 o 
  -7   9   8       13.70       18.28      4.27 o 
  -5   9   8       29.28       39.47      4.72 o 
  -3   9   8       77.45       77.11      5.64 o 
  -1   9   8       13.64       15.20      3.26 o 
   1   9   8       16.34       14.48      4.06 o 
   3   9   8      280.65      276.49      9.49 o 
   5   9   8       55.59       50.87      4.68 o 
 -10  10   8       33.83       42.86      6.02 o 
  -8  10   8       68.31       83.05      7.01 o 
  -6  10   8       91.51      114.26     14.25 o 
  -4  10   8       75.50       79.41      6.13 o 
  -2  10   8       97.30      104.36      6.72 o 
   0  10   8      205.14      200.39      8.53 o 
   2  10   8      248.92      252.11      9.53 o 
   4  10   8       69.44       77.63      6.05 o 
  -9  11   8       10.55       19.74      5.08 o 
  -7  11   8       53.24       38.47      5.53 o 
  -5  11   8      245.31      259.81     14.90 o 
  -3  11   8       45.43       49.04      5.33 o 
  -1  11   8       60.09       64.48      5.64 o 
   1  11   8      107.69      127.59      7.42 o 
   3  11   8        0.95        0.58      3.29 o 
  -8  12   8        6.95       12.97      4.94 o 
  -6  12   8       31.91       34.47      5.52 o 
  -4  12   8       71.14       61.00      6.30 o 
  -2  12   8       28.99       29.14      5.02 o 
   0  12   8        5.38        4.37      3.65 o 
   2  12   8       13.33        8.17      3.75 o 
  -5  13   8        7.59       14.89      5.20 o 
  -3  13   8       11.28       14.48      4.81 o 
  -1  13   8       71.60       76.02      6.69 o 
 -13   1   9      103.95       96.27      7.01 o 
 -11   1   9        6.25        3.90      2.44 o 
  -9   1   9       77.83       79.95      3.66 o 
  -5   1   9      285.87      277.92      5.61 o 
  -3   1   9     3803.68     3690.70     60.72 o 
  -1   1   9      888.40      841.70     21.90 o 
   1   1   9     1436.70     1378.57     24.00 o 
   3   1   9     3379.86     3129.56     43.31 o 
   5   1   9      255.89      298.98     12.53 o 
 -12   2   9       11.19       18.59      7.21 o 
 -10   2   9       49.06       56.69      4.98 o 
  -8   2   9       44.68       39.78      2.67 o 
  -6   2   9      243.79      280.34      5.90 o 
  -4   2   9     1707.29     1651.80     24.28 o 
  -2   2   9      128.07      128.71      5.53 o 
   0   2   9      860.24      826.16     12.86 o 
   2   2   9     2662.33     2512.39     33.28 o 
   4   2   9      670.70      673.56     13.79 o 
   6   2   9      923.49      949.83     34.45 o 
 -13   3   9       49.13       55.55      6.08 o 
 -11   3   9       16.29       19.31      3.29 o 
  -9   3   9       22.72       23.09      2.40 o 
  -7   3   9        6.28        0.93      1.30 o 
  -5   3   9      118.77      125.04      3.87 o 
  -3   3   9        5.92        7.37      1.58 o 
  -1   3   9        0.95        1.23      1.46 o 
   1   3   9      142.53      143.98      4.11 o 
   3   3   9       10.38       11.31      2.10 o 
   5   3   9      281.89      281.77     13.77 o 
 -12   4   9      182.03      162.94     19.12 o 
 -10   4   9        8.24        4.53      2.74 o 
  -8   4   9       62.28       61.70      3.34 o 
  -6   4   9      238.15      204.32      6.21 o 
  -4   4   9        1.23        2.04      1.44 o 
  -2   4   9     1078.29     1069.32     14.27 o 
   0   4   9       27.63       26.84      2.87 o 
   2   4   9      452.28      443.03     10.24 o 
   4   4   9      208.05      207.51      9.17 o 
   6   4   9      133.02      137.27      4.73 o 
   8   4   9       78.29       92.58      8.79 o 
 -11   5   9      213.46      225.80      7.49 o 
  -9   5   9      177.71      168.03      8.16 o 
  -7   5   9      148.41      191.34      6.29 o 
  -5   5   9      130.61      139.32      5.07 o 
  -3   5   9     1193.38     1110.43     17.79 o 
  -1   5   9        0.67        5.58      2.64 o 
   1   5   9     1177.22     1132.43     21.68 o 
   3   5   9      889.52      891.64     39.77 o 
   5   5   9      554.32      584.74     12.48 o 
   7   5   9      268.92      293.76      7.90 o 
 -12   6   9      253.25      246.22     11.22 o 
 -10   6   9        0.38        1.95      3.40 o 
  -8   6   9       78.22       76.70      5.94 o 
  -6   6   9      529.69      514.55     14.14 o 
  -4   6   9      209.27      196.65      5.99 o 
  -2   6   9      144.16      139.50      4.74 o 
   0   6   9      478.40      452.98      8.63 o 
   2   6   9      119.95      108.03      5.53 o 
   4   6   9      209.64      203.87      7.01 o 
   6   6   9      231.05      227.22      7.42 o 
 -11   7   9        6.23        9.93     12.29 o 
  -9   7   9       17.81       18.87      4.21 o 
  -7   7   9        0.01        0.74      3.02 o 
  -5   7   9        0.00       -1.68      2.54 o 
  -3   7   9       97.53       98.86      4.47 o 
  -1   7   9      121.09      102.07      4.25 o 
   1   7   9       50.12       51.08      2.95 o 
   3   7   9      156.38      130.52      6.13 o 
   5   7   9      222.65      214.73      7.67 o 
 -10   8   9        0.00        0.43      7.02 o 
  -8   8   9      294.67      269.93     10.90 o 
  -6   8   9       24.20       28.04      4.32 o 
  -4   8   9      299.84      290.71     13.91 o 
  -2   8   9        2.87       -1.73      2.46 o 
   0   8   9      611.93      607.70     11.76 o 
   2   8   9      107.75      106.58      5.91 o 
   4   8   9        5.95        2.10      3.36 o 
   6   8   9      395.34      419.79     11.90 o 
 -11   9   9        0.11       -1.33      4.03 o 
  -9   9   9        7.01        8.18      4.30 o 
  -7   9   9      160.38      166.62      8.77 o 
  -5   9   9      167.72      148.72      8.18 o 
  -3   9   9      250.16      265.77     15.76 o 
  -1   9   9      195.40      203.81      8.55 o 
   1   9   9      200.24      208.57      8.55 o 
   3   9   9      308.35      292.61     10.04 o 
   5   9   9       37.35       34.00      5.13 o 
 -10  10   9        0.42        4.97      4.46 o 
  -8  10   9       10.14       15.69      9.21 o 
  -6  10   9        0.04       -2.24      3.40 o 
  -4  10   9       41.82       47.28      5.22 o 
  -2  10   9       50.18       50.37      5.35 o 
   0  10   9       24.69       15.17      3.83 o 
   2  10   9      208.33      186.80      8.55 o 
   4  10   9       41.60       45.40     12.27 o 
  -7  11   9       64.06       62.37      6.85 o 
  -5  11   9       10.57       11.32      5.38 o 
  -3  11   9       61.70       72.07      6.30 o 
  -1  11   9      136.68      147.37      8.29 o 
   1  11   9      176.23      193.96      9.15 o 
  -6  12   9       17.15       22.34      5.35 o 
  -4  12   9       56.12       67.49      6.66 o 
  -2  12   9       93.61      105.99      7.71 o 
   0  12   9      123.41      129.67      9.96 o 
 -12   0  10       20.64       22.32      6.14 o 
 -10   0  10      354.70      360.75     17.25 o 
  -8   0  10      729.24      670.84     23.77 o 
  -6   0  10      529.59      516.34     14.23 o 
  -4   0  10      497.85      471.75     17.25 o 
  -2   0  10     2401.82     2407.04     58.45 o 
   0   0  10      100.46      106.76      6.64 o 
   2   0  10      153.47      164.03      7.25 o 
   4   0  10      169.97      175.14     10.47 o 
 -13   1  10       45.24       40.81      6.64 o 
 -11   1  10       78.05       72.15      8.11 o 
  -9   1  10      393.53      369.48     12.03 o 
  -7   1  10        5.25        3.33      1.61 o 
  -5   1  10      136.88      126.35      4.57 o 
  -3   1  10     1666.04     1580.57     29.16 o 
  -1   1  10      190.58      195.23      6.56 o 
   1   1  10      195.94      181.62      5.80 o 
   3   1  10       16.80       15.28      1.89 o 
 -12   2  10        0.60       -0.90      3.41 o 
 -10   2  10        0.04        2.03      3.06 o 
  -8   2  10       57.81       39.14      4.33 o 
  -6   2  10      164.58      152.29      4.39 o 
  -4   2  10       84.21       87.93      3.80 o 
  -2   2  10     1855.85     1758.74     31.65 o 
   0   2  10       46.68       50.14      3.41 o 
   2   2  10      287.70      268.75      7.18 o 
   4   2  10       10.14       22.77      2.79 o 
 -13   3  10       18.54       14.86      4.88 o 
 -11   3  10      103.69      116.47      7.40 o 
  -9   3  10      272.31      228.71     13.91 o 
  -7   3  10      117.01      116.93      6.34 o 
  -5   3  10        5.22        2.50      2.59 o 
  -3   3  10      381.96      368.25      7.76 o 
  -1   3  10        8.23        7.54      2.43 o 
   1   3  10      139.29      140.79      5.47 o 
   3   3  10       36.55       38.31      2.85 o 
   5   3  10      338.27      354.77      8.88 o 
 -12   4  10     1099.80     1134.52     26.90 o 
 -10   4  10       73.71       74.16      6.01 o 
  -8   4  10      377.00      359.14     17.46 o 
  -6   4  10       24.81       33.09      7.73 o 
  -4   4  10        1.67       -1.21      1.66 o 
  -2   4  10       68.61       73.41      3.18 o 
   0   4  10       62.95       53.11      3.87 o 
   2   4  10      640.73      597.24     13.02 o 
   4   4  10       57.52       51.70      3.30 o 
   6   4  10       25.76       18.93      2.37 o 
 -11   5  10      192.68      192.33      9.84 o 
  -9   5  10       94.89       83.58      6.35 o 
  -7   5  10       82.80       75.01      5.82 o 
  -5   5  10       62.04       55.51      4.76 o 
  -3   5  10        0.67       -2.11      2.59 o 
  -1   5  10        1.51       -1.39      1.39 o 
   1   5  10       19.14       15.81      2.86 o 
   3   5  10       16.35       17.07      2.82 o 
   5   5  10       29.18       41.64      3.36 o 
 -12   6  10      364.22      393.50     14.58 o 
 -10   6  10      111.42      140.06      8.33 o 
  -8   6  10      178.52      167.13      8.53 o 
  -6   6  10       14.17       21.52      3.82 o 
  -4   6  10       27.62       20.10      3.61 o 
  -2   6  10      146.99      151.04      7.45 o 
   0   6  10        5.57        2.94      2.61 o 
   2   6  10      171.43      170.94      6.87 o 
   4   6  10       67.60       67.51      4.44 o 
   6   6  10       34.73       36.42      3.65 o 
 -11   7  10      175.32      153.85      9.56 o 
  -9   7  10       63.94       80.02      6.60 o 
  -7   7  10      336.47      299.42     12.50 o 
  -5   7  10       24.15       21.12      3.79 o 
  -3   7  10        4.08        5.37      4.86 o 
  -1   7  10       59.01       49.71      3.31 o 
   1   7  10       10.33       11.38      4.52 o 
   3   7  10       70.00       76.48      5.09 o 
   5   7  10      217.38      222.30      8.18 o 
 -10   8  10       28.35       35.78      5.50 o 
  -8   8  10       43.80       34.73      5.06 o 
  -6   8  10       88.73       83.41      7.84 o 
  -4   8  10        1.67        1.64      3.11 o 
  -2   8  10      227.93      207.00      8.64 o 
   0   8  10        0.43        0.88      2.80 o 
   2   8  10       43.35       46.91      4.54 o 
   4   8  10        0.03       -0.56      2.91 o 
  -9   9  10        1.96        4.41      4.23 o 
  -7   9  10       29.26       27.84      7.73 o 
  -5   9  10        0.10       -1.15      3.22 o 
  -3   9  10       60.45       66.48      5.80 o 
  -1   9  10       77.28       78.14      5.93 o 
   1   9  10        3.91        6.64      3.43 o 
   3   9  10       55.72       46.78      4.84 o 
  -8  10  10       59.33       74.14      7.17 o 
  -6  10  10       91.89       87.08      7.27 o 
  -4  10  10       10.48       10.74      4.24 o 
  -2  10  10       10.76       15.57      5.34 o 
   0  10  10        5.66        7.85      3.67 o 
   2  10  10       75.89       59.64      6.94 o 
  -7  11  10       17.27       21.25      5.41 o 
  -5  11  10        1.41        0.32      3.97 o 
  -3  11  10      311.87      328.70     12.66 o 
  -1  11  10        2.99        1.68      3.52 o 
 -13   1  11      282.38      318.61     13.07 o 
 -11   1  11       93.78       92.50      6.86 o 
  -9   1  11      213.00      225.01      9.55 o 
  -7   1  11        4.69        4.37      2.79 o 
  -5   1  11      984.89      933.02     18.67 o 
  -3   1  11        5.89        5.90      2.59 o 
  -1   1  11      178.79      188.86      6.87 o 
   1   1  11      389.18      388.13      9.67 o 
   3   1  11       10.10       17.03      3.82 o 
 -12   2  11      119.26      107.85      7.66 o 
 -10   2  11      678.25      647.15     17.86 o 
  -8   2  11       56.86       66.42      5.46 o 
  -6   2  11      502.91      472.82     13.26 o 
  -4   2  11     3362.02     3253.97     51.60 o 
  -2   2  11       38.20       37.19      3.70 o 
   0   2  11      674.87      656.60     14.49 o 
   2   2  11      976.76      980.74     18.71 o 
   4   2  11      155.41      188.66      8.07 o 
 -13   3  11       15.27       18.91      5.33 o 
 -11   3  11       13.77       10.30      4.07 o 
  -9   3  11       43.98       35.99      4.75 o 
  -7   3  11      309.24      284.13     10.21 o 
  -5   3  11       71.77       63.15      5.28 o 
  -3   3  11      889.41      899.69     15.76 o 
  -1   3  11      164.21      152.43      6.54 o 
   1   3  11      128.45      120.99      5.61 o 
   3   3  11      176.10      166.71      7.08 o 
   5   3  11       15.48       10.93      2.05 o 
 -12   4  11       30.72       43.75      6.10 o 
 -10   4  11       32.66       42.82      5.30 o 
  -8   4  11      130.13      144.04      7.78 o 
  -6   4  11      269.52      269.45      9.93 o 
  -4   4  11       15.06       12.44      2.35 o 
  -2   4  11      134.19      132.10      4.52 o 
   0   4  11      670.92      712.53     15.90 o 
   2   4  11       29.02       36.73      3.41 o 
   4   4  11       62.57       63.41      4.73 o 
 -11   5  11       35.36       40.15      5.46 o 
  -9   5  11       84.76       72.45      6.18 o 
  -7   5  11      393.65      405.29     18.83 o 
  -5   5  11      713.69      728.85     41.09 o 
  -3   5  11     1053.67      996.08     16.99 o 
  -1   5  11      515.66      498.32     12.95 o 
   1   5  11      373.12      373.95     13.66 o 
   3   5  11      196.35      182.81      6.83 o 
   5   5  11      203.95      245.54     17.04 o 
 -12   6  11       20.03       23.82      5.37 o 
 -10   6  11       89.93       97.71     12.40 o 
  -8   6  11      235.07      241.39     10.26 o 
  -6   6  11      157.54      170.27     16.48 o 
  -4   6  11      324.84      334.99     11.21 o 
  -2   6  11      396.91      397.82     11.95 o 
   0   6  11        5.50        6.40      2.92 o 
   2   6  11      107.17       94.18      5.59 o 
   4   6  11       62.48       69.39      4.69 o 
 -11   7  11        4.08        8.88      4.63 o 
  -9   7  11        0.13        0.48      3.82 o 
  -7   7  11        0.89        3.76      3.44 o 
  -5   7  11        1.84        8.20      3.51 o 
  -3   7  11       22.77       27.86      4.08 o 
  -1   7  11       23.69       25.89      3.90 o 
   1   7  11       63.94       72.83      5.32 o 
   3   7  11        9.46       10.35      3.28 o 
 -10   8  11      204.66      224.20     14.69 o 
  -8   8  11      376.74      363.61     13.45 o 
  -6   8  11       45.96       56.09      5.73 o 
  -4   8  11      482.90      508.33     15.15 o 
  -2   8  11      127.54      151.02      7.80 o 
   0   8  11      174.92      176.32     12.30 o 
   2   8  11       62.19       53.52      5.11 o 
  -9   9  11      170.45      188.52     10.57 o 
  -7   9  11      146.42      147.95      9.31 o 
  -5   9  11      214.04      236.39     10.78 o 
  -3   9  11       84.24       98.61     19.19 o 
  -1   9  11      102.90      100.55      7.42 o 
   1   9  11       26.65       25.91      5.44 o 
  -6  10  11        0.46       -2.46      6.05 o 
  -4  10  11       43.60       28.71      5.22 o 
  -2  10  11       64.99       64.25      6.81 o 
 -12   0  12        0.81       -4.58      4.58 o 
 -10   0  12       24.46       20.37      6.30 o 
  -8   0  12      126.34      113.97      9.96 o 
  -6   0  12      154.82      134.53     10.19 o 
  -4   0  12        0.10       -0.95      3.78 o 
  -2   0  12     1081.73     1046.24     30.75 o 
   0   0  12      295.86      316.72     13.13 o 
   2   0  12      754.81      797.17     22.85 o 
 -13   1  12       41.75       57.69      9.42 o 
 -11   1  12       21.70       19.77      4.53 o 
  -9   1  12       89.61       96.88     13.09 o 
  -7   1  12       21.67       21.92      4.67 o 
  -5   1  12      465.90      422.64     12.50 o 
  -3   1  12       61.55       57.00      4.63 o 
  -1   1  12      129.93      114.79      5.83 o 
   1   1  12      374.84      378.07     10.02 o 
   3   1  12      132.97      156.85      8.81 o 
 -12   2  12        0.28       -2.15      3.57 o 
 -10   2  12       10.44       10.92      3.95 o 
  -8   2  12       12.60       24.18      4.18 o 
  -6   2  12       18.30       18.65      3.68 o 
  -4   2  12       70.80       83.00      4.11 o 
  -2   2  12      319.16      327.42     10.13 o 
   0   2  12       16.13       12.83      2.97 o 
   2   2  12       81.32       83.40      4.82 o 
   4   2  12      132.41      172.89      9.39 o 
 -11   3  12        7.13        8.44      4.06 o 
  -9   3  12        1.97       -1.83      3.66 o 
  -7   3  12      101.78       85.88      6.10 o 
  -5   3  12        0.03       -1.07      3.13 o 
  -3   3  12      155.77      161.93      7.40 o 
  -1   3  12      210.68      218.92      8.19 o 
   1   3  12      149.62      155.39     10.99 o 
   3   3  12      412.16      439.74     16.79 o 
 -12   4  12        0.13        2.56      4.13 o 
 -10   4  12        0.48        2.87      3.53 o 
  -8   4  12        2.60        4.66      3.34 o 
  -6   4  12      523.71      552.55     15.50 o 
  -4   4  12       38.93       40.17      4.57 o 
  -2   4  12      136.14      135.57      6.85 o 
   0   4  12      658.71      655.96     15.55 o 
   2   4  12      109.44      109.85      8.45 o 
 -11   5  12        1.86        1.28      4.39 o 
  -9   5  12       24.04       21.27      4.74 o 
  -7   5  12        0.59       -1.90      3.25 o 
  -5   5  12      309.91      301.73     11.05 o 
  -3   5  12        2.15        3.61      4.08 o 
  -1   5  12        0.65       -2.69      3.45 o 
   1   5  12      347.37      363.81     10.84 o 
   3   5  12       24.70       21.07      3.51 o 
 -10   6  12        2.37        7.96      4.16 o 
  -8   6  12       27.18       21.73      4.84 o 
  -6   6  12      153.09      174.50      8.99 o 
  -4   6  12       65.80       69.87      6.00 o 
  -2   6  12      146.88      166.33     12.25 o 
   0   6  12      187.07      199.78      8.48 o 
   2   6  12       30.29       32.56      4.21 o 
  -9   7  12       11.06       18.67      5.36 o 
  -7   7  12        1.60        1.48      3.72 o 
  -5   7  12      263.22      268.10     11.03 o 
  -3   7  12       40.21       43.80      5.12 o 
  -1   7  12      512.91      528.95     14.93 o 
   1   7  12      308.09      290.06     10.39 o 
  -8   8  12        0.01        5.31      4.15 o 
  -6   8  12       20.15       31.91      5.36 o 
  -4   8  12       12.55       11.10      4.45 o 
  -2   8  12       34.64       30.58      4.74 o 
   0   8  12       11.79       17.97      4.17 o 
  -5   9  12       41.95       41.45      5.72 o 
  -3   9  12        3.53        1.02      3.56 o 
 -11   1  13      125.11      131.02     13.95 o 
  -9   1  13        2.06        3.69      3.34 o 
  -7   1  13       66.64       49.60      8.79 o 
  -5   1  13        2.65        1.00      3.09 o 
  -3   1  13        8.52       10.75      3.30 o 
  -1   1  13        0.21        2.44      4.67 o 
   1   1  13        1.71        9.54      2.94 o 
 -10   2  13      196.98      213.66     10.40 o 
  -8   2  13       32.85       29.00      4.60 o 
  -6   2  13       23.95       28.09      4.45 o 
  -4   2  13      128.83      139.60      7.46 o 
  -2   2  13       33.54       38.74      4.38 o 
   0   2  13       65.55       79.15      6.26 o 
   2   2  13       46.50       65.42      4.47 o 
 -11   3  13       61.89       55.88      6.50 o 
  -9   3  13       98.43       94.17      7.08 o 
  -7   3  13       22.63       24.54      6.52 o 
  -5   3  13      633.81      605.52     16.51 o 
  -3   3  13        6.80        8.69      3.35 o 
  -1   3  13        1.58        1.37      2.91 o 
   1   3  13        0.33        5.87      2.89 o 
 -10   4  13        1.65       -0.56      3.81 o 
  -8   4  13       25.52       31.14      7.71 o 
  -6   4  13       44.25       35.66      5.24 o 
  -4   4  13      175.34      152.01      8.16 o 
  -2   4  13        0.07        3.05      3.38 o 
   0   4  13        9.89        9.13      3.35 o 
  -9   5  13      156.23      157.62      9.17 o 
  -7   5  13       42.27       45.55      5.62 o 
  -5   5  13     1295.40     1357.59     29.31 o 
  -3   5  13        4.40       -0.46      3.32 o 
  -1   5  13      115.82       99.15      6.41 o 
   1   5  13        6.12       16.60      3.93 o 
  -8   6  13        8.72        7.78      4.22 o 
  -6   6  13      275.53      291.30     11.95 o 
  -4   6  13      146.10      147.03     19.54 o 
  -2   6  13       17.11       12.49      4.05 o 
   0   6  13        6.65        0.05      3.37 o 
  -7   7  13       90.23       89.03     18.05 o 
  -5   7  13        3.75        0.49      3.57 o 
  -3   7  13        7.36        6.20      3.84 o 
  -8   0  14      239.67      231.79     14.69 o 
  -6   0  14      659.66      658.78     25.26 o 
  -4   0  14      585.97      610.86     23.62 o 
  -2   0  14      115.18      143.50     10.61 o 
   0   0  14      221.64      225.46     12.71 o 
  -9   1  14       16.64       15.70      4.52 o 
  -7   1  14      122.55      141.35      8.38 o 
  -5   1  14      242.73      214.95      9.82 o 
  -3   1  14      165.57      181.68      8.82 o 
  -1   1  14       19.14       23.69      4.02 o 
  -8   2  14        1.43       -2.52      3.21 o 
  -6   2  14      268.70      284.19     11.47 o 
  -4   2  14       42.92       53.38      5.46 o 
  -2   2  14       25.97       26.86      4.36 o 
  -9   3  14      155.34      170.66      9.67 o 
  -7   3  14      357.38      358.52     13.14 o 
  -5   3  14      189.60      202.18     14.46 o 
  -3   3  14      418.53      439.94     21.82 o 
  -1   3  14      133.45      146.68      7.76 o 
  -8   4  14       47.72       46.70      5.79 o 
  -6   4  14      215.61      214.69     12.55 o 
  -4   4  14        0.95        2.81      5.57 o 
  -2   4  14      189.68      202.59      9.36 o 
  -5   5  14        2.37       11.97      4.02 o 
                                                 
